# Supplementary material for: Intracellularly Released Cholesterol from Polymer-Based Delivery Systems Alters Cellular Responses to Pneumolysin and Promotes Cell Survival
Source: Metabolites. 2021 Nov 30;11(12):821. doi: 10.3390/metabo11120821 (PMC8709088; doi:10.3390/metabo11120821)
Supplement: Supplementary file 1 [file metabolites-11-00821-s001.zip]

Archive with 1 entries (1 files):
- metabolites-1461072-supplementary.pdf
